# Supplementary material for: Identification of selected genetic polymorphisms in polycystic ovary syndrome in Sri Lankan women using low cost genotyping techniques
Source: PLoS One. 2018 Dec 31;13(12):e0209830. doi: 10.1371/journal.pone.0209830 (PMC6312267; doi:10.1371/journal.pone.0209830)
Supplement: S1 File — Genotype data of the cases and controls. (XLSX) [file pone.0209830.s001.xlsx]

## Sheet: Sheet1
Category	FTO	rs6165	rs6166	rs6169	rs1799817	rs6185	rs1800447	rs34349826	rs2293275
Controls	AT	TT	TT	CC	GG	GG	GG	GG	TT
Controls	TT	CT	CT	CC	GG	GG	GG	GG	CC
Controls	TT	TT	TT	TT	GG	GG	GG	GG	TT
Controls	AA	CC	CC	CC	GG	GG	GG	GG	CC
Controls	TT	CC	CC	CC	GG	GG	GG	GG	TT
Controls	TT	TT	TT	CT	GG	GG	GG	GG	CC
Controls	TT	CT	CT	TT	AA	GG	GG	GG	CC
Controls	TT	CC	CC	CC	GG	GG	GG	GG	TT
Controls	AT	CT	CT	CC	AA	GG	GG	GG	TT
Controls	TT	CT	CT	CC	AA	GG	GG	GG	CT
Controls	AT	CT	CT	CC	GG	GG	GG	GG	CC
Controls	TT	TT	TT	TT	GG	GG	GG	GG	CC
Controls	AT	CT	CT	CC	GG	GG	GG	GG	CC
Controls	TT	CC	CC	TT	GG	GG	GG	GG	CT
Controls	TT	CC	CC	TT	GG	GG	GG	GG	CC
Controls	TT	CT	CT	TT	GG	GG	GG	GG	CT
Controls	TT	CT	CT	TT	AA	GG	GG	GG	TT
Controls	TT	CC	CC	TT	GG	GG	GG	GG	TT
Controls	TT	CC	CC	TT	GG	GG	GG	GG	CT
Controls	AA	CT	CT	CC	GG	GC	GG	GG	TT
Controls	TT	CT	CT	TT	GG	GG	GG	GG	TT
Controls	TT	CT	CT	TT	GG	GG	GG	GG	TT
Controls	TT	TT	TT	TT	GG	GG	GG	GG	CT
Controls	AT	CT	CT	CC	GG	GG	GG	GG	CC
Controls	TT	CT	CT	TT	GG	GG	GG	GG	TT
Controls	TT	CT	CT	CC	GG	GG	GG	GG	TT
Controls	TT	TT	TT	CC	GA	GG	GG	GG	CC
Controls	TT	CT	CT	CC	GG	GG	GG	GG	CT
Controls	TT	CT	CT	CT	GG	GC	GG	GG	CC
Controls	TT	CT	CT	CC	GG	GG	GG	GG	TT
Controls	AT	CT	CT	TT	GG	GG	GG	GG	TT
Controls	AT	TT	TT	TT	GG	GC	GG	GG	CC
Controls	TT	TT	TT	CC	GG	GG	GG	GG	CT
Controls	AA	TT	TT	CC	GG	GG	GG	GG	CC
Controls	TT	CT	CT	CC	GG	GG	GG	GG	CT
Controls	TT	CT	CT	CT	GG	GG	GG	GG	CC
Controls	AT	CT	CT	CC	GG	GG	GG	GG	TT
Controls	TT	CC	CC	CC	GG	GG	GG	GG	TT
Controls	TT	CC	CC	CC	GG	GG	GG	GG	TT
Controls	TT	TT	TT	CC	GG	GG	GG	GG	CT
Controls	AA	CC	CC	CC	AA	GG	GG	GG	CT
Controls	TT	TT	TT	TT	AA	GG	GG	GG	CT
Controls	AT	CT	CT	CC	GG	GG	GG	GG	TT
Controls	TT	CT	CT	CC	AA	GG	GG	GG	CT
Controls	TT	CC	CC	CC	GG	GG	GG	GG	TT
Controls	TT	CC	CC	CC	GG	GG	GG	GG	CT
Controls	AA	CT	CT	CC	GG	GG	GG	GG	CC
Controls	TT	TT	TT	CC	GG	GG	GG	GG	TT
Controls	TT	CC	CC	CC	GG	GG	GG	GG	CT
Controls	AA	CT	CT	CC	GG	GG	GG	GG	CC
Controls	AA	TT	TT	CC	GG	GG	GG	GG	CT
Controls	TT	TT	TT	CC	GG	GC	GG	GG	CC
Controls	TT	TT	TT	CC	GG	GG	GG	GG	TT
Controls	TT	CT	CT	CC	GG	GG	GG	GG	CT
Controls	TT	CT	CT	TT	GG	GC	GG	GG	CT
Controls	TT	TT	TT	CC	AA	GC	GG	GG	CT
Controls	TT	CT	CT	CC	GG	GG	GG	GG	CT
Controls	TT	CT	CT	CC	GG	GC	GG	GG	CT
Controls	AA	CC	CC	TT	GG	GG	GG	GG	CT
Controls	AA	CT	CT	TT	GG	GG	GG	GG	CT
Controls	TT	CT	CT	TT	GG	GG	GG	GG	CT
Controls	AT	CT	CT	TT	GG	GG	GG	GG	CC
Controls	TT	CC	CC	TT	GG	GG	GG	GG	CC
Controls	TT	CT	CT	TT	GG	GC	GG	GG	TT
Controls	AA	CC	CC	CC	GG	GG	GG	GG	CC
Controls	TT	CT	CT	CC	AA	GG	GG	GG	CC
Controls	AA	TT	TT	TT	GG	GC	GG	GG	TT
Controls	AA	CT	CT	CC	GG	GG	GG	GG	CT
Controls	TT	TT	TT	TT	GG	GG	GG	GG	CC
Controls	TT	TT	TT	CC	GG	GG	GG	GG	CC
Controls	TT	CT	CT	CC	GG	GC	GG	GG	CT
Controls	TT	CT	CT	TT	GG	GG	GG	GG	TT
Controls	TT	CT	CT	TT	AA	GG	GG	GG	CC
Controls	AT	CT	CT	TT	GG	GG	GG	GG	CC
Controls	TT	CC	CC	CC	GG	GG	GG	GG	CT
Controls	AT	CT	CT	CC	AA	GG	GG	GG	CT
Controls	AT	CC	CC	CC	GG	GG	GG	GG	CC
Controls	AT	TT	TT	CC	GG	GG	GG	GG	CC
Controls	AT	CT	CT	TT	GG	GG	GG	GG	CT
Controls	TT	CT	CT	CC	GG	GG	GG	GG	CT
Controls	TT	CT	CT	TT	GG	GG	GG	GG	CC
Controls	TT	CC	CC	CC	GG	GC	GG	GG	CT
Controls	TT	CT	CT	TT	AA	GG	GG	GG	CC
Controls	TT	CT	CT	CC	GG	GG	GG	GG	CC
Controls	TT	CT	CT	TT	GG	GG	GG	GG	CT
Controls	TT	CT	CT	CC	GG	GG	GG	GG	CT
Controls	TT	CC	CC	CC	GG	GG	GG	GG	TT
Controls	TT	CC	CC	CC	GG	GC	GG	GG	CT
Controls	TT	TT	TT	CC	AA	GG	GG	GG	CT
Controls	TT	CT	CT	TT	GG	GG	GG	GG	CC
Controls	AA	CC	CC	CC	GG	GG	GG	GG	CT
Controls	AT	CT	CT	CC	AA	GG	GG	GG	CC
Controls	TT	TT	TT	TT	GG	GG	GG	GG	CT
Controls	TT	CT	CT	TT	GG	GG	GG	GG	CT
Controls	AT	CT	CT	CC	GG	GG	GG	GG	CT
Controls	TT	TT	TT	CC	GG	GG	GG	GG	CC
Controls	AT	TT	TT	CC	GG	GG	GG	GG	TT
Controls	TT	TT	TT	TT	GG	GG	GG	GG	CC
Controls	AA	CT	CT	CC	GG	GG	GG	GG	CC
Controls	AT	TT	TT	TT	GG	GC	GG	GG	CC
Controls	TT	CT	CT	CC	GG	GG	GG	GG	CT
Controls	AT	CC	CC	TT	GG	GG	GG	GG	CT
Controls	AT	TT	TT	CC	GG	GC	GG	GG	CT
Controls	AT	TT	TT	TT	GG	GG	GG	GG	CT
Controls	TT	CC	CC	CC	GG	GG	GG	GG	TT
Controls	TT	CC	CC	TT	GG	GG	GG	GG	TT
Controls	TT	CC	CC	CC	GG	GG	GG	GG	TT
Controls	TT	CC	CC	CC	GG	GG	GG	GG	CT
Controls	AA	CC	CC	CC	GG	GG	GG	GG	CT
Controls	AT	CC	CC	TT	GG	GG	GG	GG	CC
Patients	AT	CT	CT	CC	AA	GC	GG	GG	CC
Patients	TT	CT	CT	CC	AA	GG	GG	GG	TT
Patients	TT	TT	TT	CC	GG	GG	GG	GG	CC
Patients	AA	CC	CC	CC	GG	GG	GG	GG	CT
Patients	TT	CC	CC	CC	GG	GG	GG	GG	CT
Patients	AA	CT	CT	CC	GG	GG	GG	GG	CT
Patients	AA	TT	TT	CC	GG	GG	GG	GG	TT
Patients	AA	TT	TT	TT	GG	GG	GG	GG	CC
Patients	AT	TT	TT	CC	GG	GG	GG	GG	CT
Patients	AT	TT	TT	TT	GG	GG	GG	GG	CT
Patients	TT	CT	CT	TT	GG	GG	GG	GG	TT
Patients	AA	CC	CC	CC	AA	GG	GG	GG	CT
Patients	AA	CT	CT	CC	GG	GG	GG	GG	CT
Patients	AA	TT	TT	CC	GG	GG	GG	GG	CT
Patients	TT	CT	CT	TT	GG	GG	GG	GG	CT
Patients	AA	CT	CT	CC	GG	GG	GG	GG	CT
Patients	TT	TT	TT	TT	GG	GC	GG	GG	CT
Patients	AT	CC	CC	CC	GG	GG	GG	GG	CT
Patients	AA	CT	CT	CC	GG	GG	GG	GG	CC
Patients	TT	TT	TT	CC	GG	GG	GG	GG	CC
Patients	AA	CC	CC	CT	GG	GG	GG	GG	CT
Patients	TT	CT	CT	TT	GG	GG	GG	GG	TT
Patients	TT	CT	CT	CC	GG	GG	GG	GG	CT
Patients	TT	CC	CC	TT	GG	GG	GG	GG	CT
Patients	AT	TT	TT	CC	GG	GC	GG	GG	CT
Patients	AA	CT	CT	TT	GG	GG	GG	GG	CT
Patients	TT	CC	CC	CC	GG	GG	GG	GG	CT
Patients	AA	CT	CT	CC	GG	GG	GG	GG	CT
Patients	AA	CT	CT	CC	GG	GG	GG	GG	CC
Patients	AT	CT	CT	CC	GG	GG	GG	GG	CT
Patients	AT	CT	CT	TT	GG	GG	GG	GG	TT
Patients	AA	CC	CC	CC	GG	GG	GG	GG	TT
Patients	TT	TT	TT	TT	GG	GG	GG	GG	CC
Patients	TT	TT	TT	TT	GA	GG	GG	GG	CT
Patients	AA	CC	CC	CC	GG	GG	GG	GG	CT
Patients	AA	CT	CT	TT	GG	GG	GG	GG	CT
Patients	AA	TT	TT	CC	GG	GG	GG	GG	CT
Patients	AA	CT	CT	CT	GG	GG	GG	GG	CC
Patients	AA	CT	CT	TT	GG	GG	GG	GG	TT
Patients	AT	CT	CT	CC	AA	GC	GG	GG	TT
Patients	AT	TT	TT	CC	GG	GG	GG	GG	CC
Patients	AA	CC	CC	CC	GG	GG	GG	GG	CT
Patients	TT	CT	CT	CC	GG	GC	GG	GG	CC
Patients	AA	TT	TT	CC	AA	GG	GG	GG	CT
Patients	AT	TT	TT	TT	GG	GG	GG	GG	CT
Patients	TT	CT	CT	CC	AA	GG	GG	GG	CT
Patients	AT	CC	CC	CC	GG	GG	GG	GG	CT
Patients	AT	CC	CC	CC	GG	GG	GG	GG	CT
Patients	TT	CT	CT	CC	GG	GG	GG	GG	CC
Patients	TT	CT	CT	TT	GG	GG	GG	GG	TT
Patients	AT	CT	CT	CC	GG	GG	GG	GG	CC
Patients	AA	CC	CC	TT	GG	GG	GG	GG	CT
Patients	TT	CT	CT	CC	GG	GG	GG	GG	CC
Patients	TT	CT	CT	CC	GG	GG	GG	GG	TT
Patients	TT	TT	TT	CC	GG	GG	GG	GG	TT
