# Supplementary material for: Identification of selected genetic polymorphisms in polycystic ovary syndrome in Sri Lankan women using low cost genotyping techniques
Source: PLoS One. 2018 Dec 31;13(12):e0209830. doi: 10.1371/journal.pone.0209830 (PMC6312267; doi:10.1371/journal.pone.0209830)
Supplement: S2 File — Demographic, clinical and hormonal data of the cases and controls. (XLSX) [file pone.0209830.s002.xlsx]

## Sheet: Sheet1
Category	Age	BMI	WC:HC	FG	Testoserone (nmol/L)	Kisspeptin (nmol/L)
Patients	14	16.23	0.64	6	2.74	6.839
Patients	16	26.35	0.76	10	2.049	4.4
Patients	16	39.21	0.82	6	7.82	3.178
Patients	16	31.22	0.8	6	3.225	4.425
Patients	16	26.27	0.81	10	2.246	3.02
Controls	17	25.32	0.89	8	2.465	4.479
Patients	17	32.03	0.84	10	9.912	4.018
Patients	17	25.2	0.8	8	3.902	2.921
Patients	18	20.78	0.78	8	6.49	4.254
Patients	18	26.56	0.89	8	10.822	6.149
Patients	19	26.99	0.84	8	7.336	3.984
Patients	19	33.3	0.89	8	0.889	5.064
Patients	19	41.93	0.83	10	16.336	4.174
Patients	19	24.97	0.88	8	7.546	4.992
Patients	19	21.41	0.93	10	1.923	3.828
Patients	19	28.91	0.88	8	5.4	3.686
Patients	19	21.56	0.85	8	7.6	5.75
Patients	20	30.3	0.8	8	1.086	6.923
Patients	20	35.49	0.83	10	2.366	3.022
Patients	20	21.05	0.83	10	3.063	3.842
Controls	21	20.72	0.76	4	1.243	3.429
Controls	21	20.35	0.72	8	4.347	3.964
Patients	21	22.43	0.82	10	0.82	4.121
Patients	21	26.5	0.88	8	4.42	3.504
Patients	23	23.34	0.77	10	5.645	3.605
Patients	23	25.97	0.82	14	0.844	3.517
Patients	23	17.97	0.67	4	8.103	3.757
Patients	23	29.34	0.88	10	2.38	3.06
Patients	23	27.41	0.96	6	0.637	4.773
Patients	23	25.65	0.85	10	1.791	4.474
Controls	24	22.61	0.74	4	1.226	5.13
Controls	24	24.84	0.85	4	1.233	3.089
Patients	24	23.61	0.87	8	9.82	4.226
Patients	24	24.61	0.93	10	3.406	4.007
Patients	24	26.17	0.89	12	12.672	4.306
Patients	24	23.46	0.77	8	8.863	2.651
Patients	24	30.41	0.94	18	7.804	3.668
Controls	25	24.39	0.8	4	1.403	4.904
Controls	25	32.6	0.84	2	7.317	6.222
Patients	25	23.83	0.84	16	3.145	5.638
Controls	27	20.27	0.83	2	3.654	6.09
Controls	27	25.66	0.81	2	3.969	2.656
Patients	27	25.33	0.73	8	1.444	6.625
Patients	27	23.44	0.82	8	8.484	3.168
Patients	27	30.12	0.92	10	5.311	4.133
Controls	28	19.92	0.74	2	3.114	4.226
Controls	28	24.32	0.8	4	1.933	4.762
Controls	28	25.28	0.79	2	1.26	4.896
Patients	28	23.24	0.92	8	1.711	6.525
Patients	28	25.48	0.84	8	7.905	8.039
Controls	29	29.38	0.84	2	4.061	5.117
Controls	29	26.74	0.85	2	1.153	1.665
Patients	29	28.33	0.84	10	7.432	10.118
Controls	30	33.02	0.82	6	2.313	5.427
Controls	30	22.64	0.71	4	14.18	4.21
Controls	30	28.83	0.84	2	1.193	2.667
Controls	30	38.66	0.81	2	7.905	2.257
Controls	30	25.76	0.77	2	1.737	2.463
Controls	30	24.95	0.82	2	2.217	1.569
Controls	30	27.45	0.77	2	6.112	3.081
Controls	30	21.02	0.76	2	2.994	4.995
Controls	30	22.27	0.91	4	1.273	2.683
Controls	30	25.54	0.82	4	2.036	5.029
Controls	30	29.06	0.81	2	6.067	3.941
Controls	30	24.84	0.75	22	5.063	3.76
Controls	30	23.73	0.82	2	2.62	4.818
Controls	30	23.33	0.82	6	5.66	4.737
Controls	30	24.84	0.82	2	0.792	3.184
Patients	30	25.97	0.83	8	4.827	4.043
Patients	30	26.84	0.85	14	2.417	3.519
Patients	30	23.73	0.89	6	3.905	3.204
Patients	30	23.25	0.88	4	4.859	9.123
Controls	31	27.39	0.92	6	1.775	4.844
Controls	31	20.34	0.82	2	4.134	2.432
Controls	31	29.99	0.83	2	3.304	3.868
Controls	31	24.84	0.79	2	1.573	4.355
Controls	31	24.49	0.84	2	9.4	2.836
Controls	31	21.04	0.83	2	13.34	5.527
Controls	31	21.2	0.74	2	7.67	4.69
Controls	31	20.16	0.85	2	6.08	3.326
Controls	31	26.26	0.82	2	1.12	2.734
Controls	31	34.69	0.86	2	0.958	5.196
Controls	31	27.03	0.81	2	2.054	3.487
Controls	31	25.72	0.9	6	1.286	4.176
Patients	31	33.67	0.89	14	4.519	4.405
Patients	31	21.05	0.8	8	1.902	3.847
Patients	31	25.08	0.76	6	3.336	8.084
Patients	31	19.51	0.82	2	1.777	7.518
Controls	32	25.29	0.76	2	1.806	5.55
Controls	32	24.13	0.86	2	7.13	4.802
Controls	32	27.04	0.88	2	1.426	5.438
Controls	32	18.09	0.75	4	0.944	5.428
Controls	32	25.15	0.84	4	1.041	4.831
Controls	32	28.1	0.81	2	2.978	4.339
Controls	32	17.71	0.77	2	0.884	3.884
Controls	32	30.31	0.84	2	6.122	5.75
Controls	32	20.45	0.76	2	0.979	2.961
Controls	32	34.53	0.87	4	2.548	5.202
Controls	32	24.9	0.77	2	3.476	1.1
Patients	32	23.54	0.79	8	1.245	6.157
Patients	32	36.99	0.85	2	3.154	7.63
Patients	32	29.91	0.78	6	3.026	6.154
Patients	32	26.54	0.85	8	3.304	7.132
Controls	33	27.7	0.82	6	1.067	3.717
Controls	33	27.2	0.81	2	3.635	2.669
Controls	33	28.74	0.89	4	3.034	2.74
Controls	33	24.62	0.89	2	1.989	2.861
Controls	33	26.74	0.88	2	3.138	2.931
Controls	33	23.41	0.96	2	7.126	3.942
Controls	33	25.59	0.78	2	2.875	5.619
Controls	33	23.54	0.82	2	1.389	6.116
Patients	33	24.99	0.86	2	3.434	7.948
Controls	34	20.5	0.78	4	2.437	1.954
Controls	34	28.08	0.83	2	4.303	4.248
Controls	34	24.86	0.86	4	1.73	3.587
Controls	34	26.9	0.74	2	2.562	4.93
Controls	34	27.72	0.84	4	4.112	4.544
Controls	34	25.42	0.87	4	1.073	3.758
Controls	34	27.04	0.88	2	3.272	4.721
Controls	34	21.13	0.77	2	5.788	3.338
Controls	35	23.59	0.81	2	7.247	5.176
Controls	35	19.87	0.77	6	3.127	1.965
Controls	35	27.18	0.85	2	2.73	5.276
Controls	35	28.16	0.8	2	4.137	3.088
Controls	35	18.31	0.82	2	2.563	4.482
Controls	35	24.05	0.86	4	4.055	6.698
Patients	35	38.81	0.8	10	0.794	3.125
Controls	36	28.2	0.8	2	2.409	4.577
Controls	36	26.18	0.87	2	0.983	2.74
Controls	36	22.26	0.86	2	5.765	4.644
Controls	36	24.85	0.79	2	1.126	2.716
Controls	37	19.38	0.8	4	0.786	2.428
Controls	37	22.77	0.84	2	6.614	2.984
Controls	37	25.84	0.86	2	1.201	2.96
Controls	37	19.77	0.77	6	0.786	2.055
Controls	38	23.75	0.82	4	1.205	4.449
Controls	38	24.13	0.89	2	2.125	1.893
Controls	38	27.98	0.88	2	3.797	6.01
Controls	38	24.79	0.9	4	6.799	3.704
Controls	39	23.23	0.81	2	2.783	3.397
Controls	39	21.73	0.81	4	7.511	5.631
Controls	39	26.24	0.84	2	6.233	5.205
Controls	39	24.3	0.82	2	0.579	4.446
Controls	39	21.9	0.92	4	5.943	4.527
Controls	39	24.73	0.83	2	0.564	6.922
Controls	39	21.91	0.84	6	1.738	5.58
Controls	40	24.74	0.88	2	1.028	3.639
Controls	40	27.31	0.86	4	6.373	6.486
Controls	40	29.4	0.78	2	2.143	4.544
Controls	40	27.57	0.85	6	12.901	7.104
Controls	41	30.17	0.75	2	1.731	4.344
Controls	42	22.81	0.76	2	1.066	1.019
Controls	42	29.87	0.9	2	3.803	5.955
Controls	42	25.85	0.81	2	3.66	5.183
Controls	42	27.91	0.84	2	5.908	2.788
Patients	42	35.6	0.93	18	8.338	4.089
Controls	43	25.83	0.81	2	2.209	5.44
Patients	43	26.99	0.89	10	2.983	3.681
Controls	45	29.3	0.91	2	1.549	0.862
Controls	45	26.19	0.85	2	4.074	5.672
Controls	45	23.55	0.81	4	0.459	4.603
Controls	45	22.79	0.86	4	5.587	5.234
Controls	45	24.93	0.8	4	2.019	6.872
Controls	45	30	0.86	4	4.204	2.334
Controls	46	27.46	0.84	2	2.099	4.447
